# Supplementary material for: Immunohistochemical Characterization of the Nervous System of Culex pipiens (Diptera, Culicidae)
Source: Biology (Basel). 2022 Jan 1;11(1):57. doi: 10.3390/biology11010057 (PMC8772823; doi:10.3390/biology11010057)
Supplement: Supplementary file 1 [file biology-11-00057-s001.zip]

Archive with 1 entries (1 files):
- biology-1498609-supplementary.pdf
